# Supplementary material for: Unhealthy Diet Pattern Mediates the Disproportionate Prevalence of Obesity among Adults with Socio-Economic Disadvantage: An Australian Representative Cross-Sectional Study
Source: Nutrients. 2021 Apr 19;13(4):1363. doi: 10.3390/nu13041363 (PMC8072565; doi:10.3390/nu13041363)
Supplement: Supplementary file 1 [file nutrients-13-01363-s001.zip]

Archive with 1 entries (1 files):
- nutrients-1142374-supplementary.pdf
